# Supplementary material for: Evaluation of Darifenacin for T-Cell Acute Lymphoblastic Leukemia: Selective Targeting of the Non-Neuronal Cholinergic System and Lysosomal Cathepsins
Source: Int J Mol Sci. 2026 Jul 19;27(14):6417. doi: 10.3390/ijms27146417 (PMC13410119; doi:10.3390/ijms27146417)
Supplement: Supplementary file 1 [file ijms-27-06417-s001.zip]

Archive with 1 entries (1 files):
- ijms-4399559-supplementary.pdf
